# Supplementary material for: Genomic Analysis Reveals Pleiotropic Alleles at EDN3 and BMP7 Involved in Chicken Comb Color and Egg Production
Source: Front Genet. 2019 Jun 28;10:612. doi: 10.3389/fgene.2019.00612 (PMC6611142; doi:10.3389/fgene.2019.00612)
Supplement: Supplementary file 6 [file Table_1.xlsx]

## Sheet: Sheet1
Supplementary Table 1. Primers used in candidatite gene expression.
Primer	Sequence (5'to3')
PCK1_F	GCAGGGGTTATGATGAGAAGT
PCK1_R	ACGGATCACAGTTTTGAAGAC
EDN3_F	CATCTGGATCAACACCCCAG
EDN3_R	ACTTTGATTCTGGCCCGTAG
BMP7_F	ATCCGCGAACGCTTCGATAA
BMP7_R	CCCAGATGGTTCTGGAGTCG
BPIFB3_F	CCAACAAAGCCACCGTTGAG
BPIFB3_R	ATCAGACTGCCCCTGGAGAT
GAPDH_F	ATACACAGAGGACCAGGTTG
GAPDH_R	AAACTCATTGTCATACCAGG
F: forward primer
R: reverse primer
