# Supplementary material for: Genomic Analysis Reveals Pleiotropic Alleles at EDN3 and BMP7 Involved in Chicken Comb Color and Egg Production
Source: Front Genet. 2019 Jun 28;10:612. doi: 10.3389/fgene.2019.00612 (PMC6611142; doi:10.3389/fgene.2019.00612)
Supplement: Supplementary file 8 [file Table_3.xlsx]

## Sheet: Sheet1
Supplementary Table 3. Association analysis between selected loci and egg production
CHR	SNP	BP	P	Gene symbol	SNP-gene relationship	Distance	ZFST	ZXP-EHH
20	AX-76200632	11281087	7.928e-06	STX16	intron	0	8.44734	3.42734
20	AX-76200984	11420645	1.517e-05	RAB22A	intron	0	5.99927	3.34635
20	AX-76201429	11594767	1.719e-05	C20H20ORF85	upstream	82130	8.3527	3.3537
20	AX-76201548	11642822	2.097e-05	C20H20ORF85	upstream	130185	4.89891	3.74618
20	AX-76199244	10785456	3.168e-05	SLC12A5	intron	0	6.61393	3.90033
20	AX-76200680	11297880	3.392e-05	STX16	upstream	11155	4.65932	3.38223
20	AX-76200901	11393643	3.842e-05	VAPB	intron	0	5.01283	3.54041
20	AX-76200965	11416280	4.384e-05	VAPB	intron	0	5.27385	3.41153
20	AX-80858967	13239259	4.427e-05	ZFP64	upstream	20729	5.97988	3.47783
20	AX-76200442	11217190	4.619e-05	NPEPL1	downstream	46544	7.99971	3.40667
20	AX-76205705	13153232	5.439e-05	LOC101751795	intron	0	6.30289	3.46302
20	AX-76201235	11522120	6.203e-05	C20H20ORF85	upstream	9483	5.01283	3.48227
20	AX-76200938	11405047	6.909e-05	VAPB	intron	0	6.19449	3.52038
20	AX-76205701	13150682	7.07e-05	LOC101751795	intron	0	6.41035	3.46302
20	AX-76200304	11164271	7.133e-05	APCDD1L	intron	0	8.56433	3.37165
20	AX-76205810	13190400	7.55e-05	LOC101751795	intron	0	6.13119	3.54534
20	AX-76200209	11131710	7.983e-05	GNAS	intron	14693	5.90159	3.26912
20	AX-76200001	11058629	8.422e-05	SLMO2	upstream	15512	5.95415	3.38223
20	AX-76199666	10947464	8.981e-05	ELMO2	upstream	830	8.37227	3.63686
20	AX-76205987	13243956	9.259e-05	ZFP64	upstream	25426	6.13119	3.48271
20	AX-76200303	11163981	9.703e-05	APCDD1L	intron	0	8.56433	3.37116
20	AX-76199675	10950531	9.723e-05	EDN3	upstream	51023	8.33585	3.63254
20	AX-76201929	11809786	0.0001029	PCK1	upstream	38381	5.17796	3.48276
20	AX-76201587	11661260	0.0001048	C20H20ORF85	upstream	148623	7.64912	3.52901
20	AX-76201859	11780800	0.0001168	PCK1	upstream	9395	5.58784	3.28421
20	AX-76200184	11123092	0.0001214	GNAS	intron	0	6.54201	3.24236
20	AX-76202280	11951467	0.0001236	BMP7	downstream	18882	5.05925	3.41365
20	AX-76202316	11968182	0.000133	BMP7	downstream	35597	3.88948	3.34093
20	AX-76205916	13221109	0.0001343	ZFP64	upstream	2579	6.13119	3.4939
20	AX-76205309	13006785	0.000135	TSHZ2	upstream	26824	6.90501	3.58715
20	AX-76205687	13147554	0.000135	LOC101751795	intron	0	6.18354	3.46302
20	AX-76200120	11096166	0.0001369	TUBB1	upstream	1695	3.74465	3.38865
20	AX-76200225	11137808	0.0001407	GNAS	intron	8595	7.61702	3.23615
20	AX-80819674	11657450	0.0001416	C20H20ORF85	upstream	144813	7.62518	3.52901
20	AX-76201643	11681503	0.0001416	C20H20ORF85	upstream	168866	4.87902	3.34123
20	AX-76201228	11518836	0.0001544	C20H20ORF85	upstream	6199	4.6809	3.51264
20	AX-76202291	11955183	0.0001605	BMP7	downstream	22598	5.15676	3.39835
